# Supplementary material for: Dynamics based clustering of globin family members
Source: PLoS One. 2018 Dec 4;13(12):e0208465. doi: 10.1371/journal.pone.0208465 (PMC6279032; doi:10.1371/journal.pone.0208465)
Supplement: S3 Table — (XLSX) [file pone.0208465.s003.xlsx]

## Sheet: Average DSS
Prot	R2 state	T state
1A00	0.788025	1.10508
1A01	0.756453	1.1689
1A0U	0.735293	1.13364
1A0Z	0.787883	1.07433
1A3N	0.605784	1.02725
1A3O	0.706328	1.10336
1A4F	0.939251	0.963443
1A9W	0.990272	0.700886
1AJ9	0.881979	0.82656
1B86	0.769917	1.10512
1BAB	0.741965	1.10423
1BBB	1.02058	0.630309
1BIJ	0.744208	1.04159
1BUW	0.8722	0.500028
1BZ0	0.763426	1.15219
1BZ1	0.741427	1.11414
1BZZ	0.768997	1.13221
1C7B	0.728152	1.16605
1CBL	0.519223	0.447665
1CBM	0.552925	0.406856
1CG5	0.514806	0.535018
1CG8	0.503002	0.392814
1CH4	0.552595	0.477092
1CLS	0.77957	1.11501
1CMY	1.0299	0.76094
1COH	0.772761	0.984801
1DKE	0.69145	0.997513
1DXT	0.754475	1.08002
1DXU	0.766426	1.1485
1DXV	0.727202	1.13496
1FAW	0.901313	0.823202
1FDH	0.675768	1.01855
1FHJ	0.772809	0.782834
1FN3	0.613841	0.902096
1FSX	0.920255	0.879229
1G08	0.748316	0.657528
1G09	0.960376	0.782487
1G0A	0.969397	0.674092
1G0B	0.847014	0.756881
1G9V	0.7733	1.12528
1GBU	0.7909	1.12044
1GBV	0.76011	1.14055
1GCV	0.521394	0.605799
1GCW	0.580191	0.445356
1GLI	0.799243	1.10784
1GZX	0.748928	1.1617
1HAB	0.858204	0.79395
1HAC	0.906367	0.875349
1HBA	0.770377	1.14085
1HBB	0.780764	1.16634
1HBH	0.513784	0.936297
1HBR	0.693347	0.726553
1HBS	0.779638	1.01501
1HCO	0.901163	0.739683
1HDA	0.79248	1.0977
1HDB	0.765637	1.15801
1HDS	0.836996	0.685258
1HGA	0.774576	1.10686
1HGB	0.748946	1.15889
1HGC	0.760724	1.14165
1HHO	0.887481	0.86414
1HV4	0.876282	0.891364
1I3D	0.602102	0.422077
1I3E	0.569168	0.426363
1IBE	0.816448	0.733219
1IWH	0.790154	0.681987
1J3Y	0.746247	0.938502
1J3Z	0.727286	0.92366
1J40	0.661517	0.953677
1J41	0.629716	0.951525
1J7S	0.78112	1.09191
1J7W	0.790797	1.09947
1J7Y	0.712868	1.05508
1JEB	0.669466	0.465265
1JY7	0.959751	0.904074
1K0Y	0.752306	1.12181
1K1K	0.79035	0.78604
1KD2	0.747074	1.13346
1LA6	0.55537	0.664001
1LFL	0.786516	1.0745
1LFQ	0.869954	0.821363
1LFT	0.891592	0.772576
1LFV	0.95718	0.816902
1LFY	0.901296	0.608021
1LFZ	0.954858	0.725477
1LJW	0.835762	0.672181
1M9P	1.01055	0.740522
1MKO	0.868847	0.704681
1NEJ	1.08848	0.690566
1NIH	0.680777	1.06616
1NQP	1.12501	0.678437
1NS6	0.701256	0.569605
1NS9	0.862679	0.780036
1O1I	0.744376	0.778588
1O1K	0.755675	1.07681
1O1O	0.768268	1.12871
1OUT	0.753654	0.995337
1OUU	0.75581	0.59414
1PBX	0.837291	0.642529
1QI8	0.776233	1.10099
1QPW	0.802442	0.668931
1QSH	0.791305	1.00737
1QSI	0.776066	1.02032
1QXD	1.0117	0.686229
1QXE	1.01735	0.652403
1R1X	0.930075	0.67281
1R1Y	0.740643	1.08522
1RPS	0.736326	1.16192
1RQ3	0.779271	1.14736
1RQ4	0.732969	1.01487
1RQA	0.730513	1.04426
1RVW	0.856871	0.651035
1S0H	1.05032	0.867424
1S5X	0.545479	0.660707
1S5Y	0.530674	0.685769
1SDK	0.809728	0.802604
1SDL	0.71156	0.618279
1SHR	1.04544	0.721249
1SI4	0.998889	0.701053
1SPG	0.710761	0.590207
1THB	0.779532	1.12392
1UIW	0.665968	1.08907
1V4U	0.664311	0.687845
1V4W	0.638085	0.772226
1V4X	0.574543	0.785282
1V75	0.732134	0.87228
1VWT	0.736814	1.15688
1WMU	0.8262	0.770694
1XQ5	0.692981	0.579659
1XXT	0.785325	1.14653
1XY0	0.735102	1.05372
1XYE	0.751365	1.16397
1XZ2	0.817204	1.11958
1XZ4	0.813146	1.10504
1XZ5	0.786156	1.15236
1XZ7	0.740378	1.0536
1XZU	0.783779	1.13593
1XZV	0.739265	1.1681
1Y09	0.78021	1.11679
1Y0A	0.754467	1.14156
1Y0C	0.726869	1.05741
1Y0D	0.723946	1.10521
1Y0T	0.75382	1.09442
1Y0W	0.681396	1.15745
1Y22	0.767062	1.16331
1Y2Z	0.743147	1.13112
1Y31	0.717442	1.13741
1Y35	0.639117	1.04491
1Y45	0.639873	1.15536
1Y46	0.679022	1.13212
1Y4B	0.677748	1.16246
1Y4F	0.728214	1.12697
1Y4G	0.695703	1.06283
1Y4P	0.691599	1.12691
1Y4Q	0.733959	1.12583
1Y4R	0.709572	1.13552
1Y4V	0.674182	1.05382
1Y5F	0.706184	1.16151
1Y5J	0.724112	1.17161
1Y5K	0.695142	1.11652
1Y7C	0.67855	1.13015
1Y7D	0.555517	1.13748
1Y7G	0.703424	1.1325
1Y7Z	0.761373	1.0888
1Y83	0.71778	1.1759
1Y85	0.656103	1.04147
1Y8H	0.954471	0.762601
1Y8I	0.966121	0.622364
1Y8K	0.926654	0.779047
1Y8W	0.705826	1.08323
1YDZ	0.72171	0.833018
1YE0	0.599654	1.09248
1YE2	0.641514	1.1532
1YEN	0.516294	0.830717
1YEO	0.727467	1.10883
1YEQ	0.660228	1.01641
1YEU	0.733109	1.02561
1YEV	0.527016	0.855593
1YFF	0.844312	0.734511
1YG5	0.751475	1.00233
1YGD	0.573634	1.05857
1YGF	0.691383	1.09084
1YH9	0.769186	1.01894
1YHE	0.752346	1.12868
1YHR	0.639607	1.08584
1YIE	0.735726	1.06772
1YIH	0.573552	1.06258
1YVQ	1.14938	0.68551
1YVT	0.998754	0.737662
1YZI	0.692728	0.431532
2AA1	0.626793	0.766839
2B7H	0.745441	0.73898
2D5X	0.796831	0.720075
2D5Z	0.726684	1.07059
2D60	0.614058	1.02205
2DHB	0.722365	0.970157
2DN1	0.779053	0.667153
2DN2	0.752941	1.16959
2DN3	0.957075	0.830906
2DXM	0.744757	1.16446
2H8D	0.668195	0.757964
2H8F	0.649335	0.867548
2HBS	0.745811	1.07602
2HCO	0.851276	0.791542
2HHB	0.745178	1.15597
2HHD	0.853377	1.02119
2HHE	0.776106	1.05463
2M6Z	0.421276	0.565346
2MHB	0.860235	0.783644
2PEG	0.575884	0.606523
2PGH	0.763386	0.65644
2QMB	0.824131	0.779846
2QSP	0.871168	0.775307
2QSS	0.880254	0.742937
2QU0	0.786625	0.768859
2R1H	0.729961	0.917353
2RAO	1.12102	0.721103
2RI4	0.67356	0.65686
2W6V	0.659293	1.16306
2W72	0.65599	1.0979
2YRS	0.805817	1.0624
2Z6N	0.870017	0.782283
2ZFB	0.89751	0.917269
2ZLT	0.800787	0.738768
2ZLU	0.781638	0.732957
2ZLV	0.513571	0.498854
2ZLW	0.772355	0.724092
2ZLX	0.864123	0.756715
3A0G	0.79884	0.624428
3AT5	0.764175	0.631266
3AT6	0.412546	0.463455
3B75	0.963762	0.688633
3BCQ	0.904774	0.54507
3BJ1	0.622042	0.581477
3BJ2	0.72185	0.500212
3BJ3	0.705649	0.497595
3BOM	0.760167	0.904933
3CIU	0.967007	0.64213
3CY5	0.761754	0.667658
3D17	0.792148	0.538318
3D1A	0.924133	0.802534
3D1K	0.900415	0.896843
3D4X	0.623844	1.03777
3D7O	0.909698	0.784174
3DHR	0.886749	0.710917
3DHT	0.741458	0.525034
3DUT	0.684848	1.13566
3EOK	0.929114	0.821909
3EU1	0.782765	0.672975
3FH9	1.09666	0.774413
3FS4	0.804006	0.769206
3GDJ	0.832158	0.573713
3GKV	0.907035	0.709387
3GOU	0.736558	0.745371
3GQG	0.668931	0.86214
3GQP	0.619838	1.04877
3GQR	0.613509	1.02244
3GYS	0.469721	0.840683
3HF4	1.03014	0.66759
3HHB	0.799986	1.109
3HRW	0.819195	0.813276
3HXN	0.754433	1.04821
3HYU	1.02977	0.841659
3IC0	0.997425	0.622264
3IC2	1.12646	0.690615
3K8B	0.921771	0.743552
3KMF	0.739489	1.16603
3LQD	1.06796	0.667053
3MJP	0.934502	0.722275
3MJU	0.907944	0.924065
3MKB	0.487745	0.620672
3NFE	0.656688	0.724391
3NG6	0.647	0.80477
3NL7	0.946407	0.837974
3NMM	0.703258	1.09852
3ODQ	0.900074	0.789765
3ONZ	0.594523	0.535027
3OO4	0.772417	0.499527
3OO5	0.694607	0.694273
3P5Q	0.610718	0.565643
3PEL	1.0618	0.765631
3PI8	0.939747	0.610555
3PI9	1.03106	0.632821
3PIA	0.928114	0.609639
3QJB	0.868961	0.825238
3QJC	0.866207	0.79517
3QJD	0.663439	1.12791
3QJE	0.671738	1.13836
3R5I	1.03253	0.682253
3S65	1.12387	0.703797
3S66	0.69583	0.569891
3VRE	0.841842	1.05813
3VRF	0.800277	0.688453
3VRG	0.862273	0.683714
3W4U	0.565179	0.938525
3WCP	0.677031	1.07149
3WHM	0.858659	0.678297
3WTG	0.67249	0.601891
4ESA	0.8372	0.723962
4G51	0.626436	0.762404
4H2L	0.792951	0.738964
4HHB	0.770514	1.13393
4IRO	0.651696	0.872057
4L7Y	0.570582	0.920479
4M4A	0.7924	0.604543
4M4B	0.796719	0.610867
4MQC	0.920293	0.790652
4MQG	0.869216	0.748441
4MQH	0.721297	0.674398
4MQI	0.802555	0.769684
4MQJ	0.706259	0.508233
4MQK	0.560707	0.553687
4N7N	0.967548	0.836408
4N7O	0.813631	0.507308
4N7P	0.919904	0.587596
4N8T	0.801283	0.576076
4NI0	0.794353	0.415608
4NI1	0.968219	0.789637
4ODC	0.917042	0.70246
6HBW	0.757077	1.0989
